# Supplementary material for: Polymeric Nanoparticles and Chitosan Gel Loading Ketorolac Tromethamine to Alleviate Pain Associated with Condyloma Acuminata during the Pre- and Post-Ablation
Source: Pharmaceutics. 2021 Oct 25;13(11):1784. doi: 10.3390/pharmaceutics13111784 (PMC8618351; doi:10.3390/pharmaceutics13111784)
Supplement: Supplementary file 1 [file pharmaceutics-13-01784-s001.zip]

Archive with 1 entries (1 files):
- pharmaceutics-1383843-supplementary (1).pdf
